# Supplementary material for: The Current Therapeutic Landscape for Metastatic Prostate Cancer
Source: Pharmaceuticals (Basel). 2024 Mar 8;17(3):351. doi: 10.3390/ph17030351 (PMC10974045; doi:10.3390/ph17030351)
Supplement: Supplementary file 1 [file pharmaceuticals-17-00351-s001.zip]

Archive with 1 entries (1 files):
- Supplementary Table S1.csv
