# Supplementary material for: The Current Therapeutic Landscape for Metastatic Prostate Cancer
Source: Pharmaceuticals (Basel). 2024 Mar 8;17(3):351. doi: 10.3390/ph17030351 (PMC10974045; doi:10.3390/ph17030351)
Supplement: Supplementary file 1 [file pharmaceuticals-17-00351-s001.zip › Supplementary Table S1.csv]

Drug	NCT.	Status	Phase	Drug_Order	Drug_abb	Drug.type
Cabazitaxel	DRKS00004797	Completed, no results posted	Unknown	Drug.2	Cabazitaxel	Chemotherapy.Drugs
Docetaxel	DRKS00004797	Completed, no results posted	Unknown	Drug.1	Docetaxel	Chemotherapy.Drugs
Docetaxel	NCT00014456	Completed, no results posted	1	Drug.2	Docetaxel	Chemotherapy.Drugs
Filgrastim	NCT00014456	Completed, no results posted	1	Drug.1	Filg	Immunogenic.Stims
Gemcitabine Hydrochloride	NCT00014456	Completed, no results posted	1	Drug.3	Gem	Chemotherapy.Drugs
Carboplatin	NCT00973882	Completed, no results posted	2	Drug.1	Carboplatin	Chemotherapy.Drugs
Etoposide	NCT00973882	Completed, no results posted	2	Drug.2	Etoposide	Chemotherapy.Drugs
Alisertib (MLN8237)	NCT01848067	Completed	1	Drug.1	Ali	Kinase.Inhibitors
Docetaxel	NCT01848067	Completed	1	Drug.2	Docetaxel	Chemotherapy.Drugs
Enoblituzumab (MGA271)	NCT02381314	Completed	1	Drug.1	Enob	Immune.checkpoint
Ipilimumab	NCT02381314	Completed	1	Drug.2	Ipili	Immunogenic.Stims
Abiraterone	NCT02485691	Completed	4	Drug.2	Abi	ADT.Drugs
Cabazitaxel	NCT02485691	Completed	4	Drug.3	Cabazitaxel	Chemotherapy.Drugs
Docetaxel	NCT02485691	Completed	4	Drug.4	Docetaxel	Chemotherapy.Drugs
Enzalutamide	NCT02485691	Completed	4	Drug.1	Enza	ADT.Drugs
Cediranib	NCT02893917	Active, not recruiting	2	Drug.1	Ced	Kinase.Inhibitors
Olaparib	NCT02893917	Active, not recruiting	2	Drug.2	Olap	PARP.Inhibitor
Ipilimumab	NCT03333616	Active, not recruiting	2	Drug.2	Ipili	Immunogenic.Stims
Nivolumab	NCT03333616	Active, not recruiting	2	Drug.1	Nivo	PD.1/PDL.1.Inhibitors
LAG525	NCT03365791	Completed	2	Drug.2	LAG525	Immunogenic.Stims
Leramilimab	NCT03365791	Completed	2	Drug.2	Lera	Immunogenic.Stims
PDR001	NCT03365791	Completed	2	Drug.1	PDR001	Immunogenic.Stims
Spartalizumab (PDR001)	NCT03365791	Completed	2	Drug.1	Spart	Immunogenic.Stims
Abiraterone	NCT03480646	Unknown status	1 and 2	Drug.3	Abi	ADT.Drugs
CPI-1205	NCT03480646	Unknown status	1 and 2	Drug.1	Cpi	Other
Enzalutamide	NCT03480646	Unknown status	1 and 2	Drug.2	Enza	ADT.Drugs
Prednisone	NCT03480646	Unknown status	1 and 2	Drug.4	Pred	Other
Carboplatin	NCT03582475	Completed, no results posted	1	Drug.2	Carboplatin	Chemotherapy.Drugs
Cisplatin	NCT03582475	Completed, no results posted	1	Drug.3	Cisplatin	Chemotherapy.Drugs
Docetaxel	NCT03582475	Completed, no results posted	1	Drug.4	Docetaxel	Chemotherapy.Drugs
Etoposide	NCT03582475	Completed, no results posted	1	Drug.5	Etoposide	Chemotherapy.Drugs
Pembrolizumab	NCT03582475	Completed, no results posted	1	Drug.1	Pembr	PD.1/PDL.1.Inhibitors
Abiraterone	NCT03649841	Terminated due to low accrual.	2	Drug.2	Abi	ADT.Drugs
ADT	NCT03649841	Terminated due to low accrual.	2	Drug.1	ADT	ADT.Drugs
Prednisone	NCT03649841	Terminated due to low accrual.	2	Drug.3	Pred	Other
Radiation Therapy	NCT03649841	Terminated due to low accrual.	2	Drug.4	Rad.T	Other
Cabozantinib	NCT03866382	Recruiting	2	Drug.3	Cab	Kinase.Inhibitors
Ipilimumab	NCT03866382	Recruiting	2	Drug.2	Ipili	Immunogenic.Stims
Nivolumab	NCT03866382	Recruiting	2	Drug.1	Nivo	PD.1/PDL.1.Inhibitors
Berzosertib	NCT03896503	Active, not recruiting	2	Drug.2	Berz	DNA.Damage/Chemotherapy
Topotecan	NCT03896503	Active, not recruiting	2	Drug.1	Topo	DNA.Damage/Chemotherapy
Abiraterone	NCT03902951	Active, not recruiting	2	Drug.1	Abi	ADT.Drugs
Apalutamide	NCT03902951	Active, not recruiting	2	Drug.2	Apa	ADT.Drugs
Leuprorelin	NCT03902951	Active, not recruiting	2	Drug.3	Leup	ADT.Drugs
Stereotactic Body Radiation Therapy	NCT03902951	Active, not recruiting	2	Drug.4	SB.Rad.T	Other
BXCL701	NCT03910660	Active, not recruiting	1 and 2	Drug.1	Bxcl	Immunogenic.Stims
Pembrolizumab	NCT03910660	Active, not recruiting	1 and 2	Drug.2	Pembr	PD.1/PDL.1.Inhibitors
Cabazitaxel	NCT04592237	Recruiting	2	Drug.1	Cabazitaxel	Chemotherapy.Drugs
Carboplatin	NCT04592237	Recruiting	2	Drug.2	Carboplatin	Chemotherapy.Drugs
Cetrelimab	NCT04592237	Recruiting	2	Drug.3	Cetr	Immune.checkpoint
Cetrelimab	NCT04592237	Recruiting	2	Drug.5	Cetr	Immune.checkpoint
Niraparib	NCT04592237	Recruiting	2	Drug.4	Nirap	PARP.Inhibitor
Lanvatinib	NCT04848337	Recruiting	2	Drug.2	Lan	Kinase.Inhibitors
Pembrolizumab	NCT04848337	Recruiting	2	Drug.1	Pembr	PD.1/PDL.1.Inhibitors
Apalutamide	NCT04926181	Active, not recruiting	2	Drug.1	Apa	ADT.Drugs
Cetrelimab	NCT04926181	Active, not recruiting	2	Drug.2	Cetr	Immune.checkpoint
Atezolizumab	NCT05000294	Recruiting	1 and 2	Drug.1	Atez	Immune.checkpoint
Tivozanib	NCT05000294	Recruiting	1 and 2	Drug.2	Tiv	Kinase.Inhibitors
Lorigerlimab	NCT05293496	Recruiting	1 and 2	Drug.2	Lori	PD.1/PDL.1.Inhibitors
Vobramitamab Duocarmazine (MGC018)	NCT05293496	Recruiting	1 and 2	Drug.1	Vobra	DNA.Damage/Chemotherapy
Regorafenib	NCT05582031	Withdrawn	2	Drug.1	Reg	Kinase.Inhibitors
Tislelizumab	NCT05582031	Withdrawn	2	Drug.2	Tisl	PD.1/PDL.1.Inhibitors
